# Supplementary material for: Expanding super-resolution imaging versatility in organisms with multi-confocal image scanning microscopy
Source: Natl Sci Rev. 2024 Aug 27;11(9):nwae303. doi: 10.1093/nsr/nwae303 (PMC11879394; doi:10.1093/nsr/nwae303)
Supplement: nwae303_Supplemental_Files [file nwae303_supplemental_files.zip]

Archive with 6 entries (6 files):
- Movie S1.mp4
- Movie S2.mp4
- Movie S3.mp4
- Movie S4.mp4
- Movie S5.mp4
- Supporting Information.pdf
